# Supplementary material for: MiR-1539 and Its Potential Role as a Novel Biomarker for Colorectal Cancer
Source: Front Oncol. 2021 Feb 18;10:531244. doi: 10.3389/fonc.2020.531244 (PMC7930495; doi:10.3389/fonc.2020.531244)
Supplement: Supplementary file 1 [file DataSheet_1.xlsx]

## Sheet: S1
Supplemental TABLE 1 | Primers for potential target genes of miR-1539
Gene ID		Sequence (5′-3′)
NFIA	Forward	TAATCCAGGGCTCTGTGTCC
	Reverse	CCTGCAGCTATTGGTGTCTG
MMP19	Forward	GCTTCCTACTCCCCATGACAG
	Reverse	CCCATATTGTGACAGGTAGTCCA
GJA4	Forward	ACACCCACCCTGGTCTACC
	Reverse	CACTGGCGACATAGGTGCC
TNFRSF14	Forward	TCATCGTCATTGTTTGCTCCA
	Reverse	ACCTTGACTACATCACCCCTT
GPIHBP1	Forward	ACGGGAACACCGAGTCA
	Reverse	CAAGGAGGTTGAGCAGGAGG
ARFGAP1	Forward	CAAGGAGGGCGCTACAAAGT
	Reverse	TTGGACGCCAACTGAGAGAC
ZHX3	Forward	GGTGTCTGAGAACAGTGAGTCG
	Reverse	GCAGGCGGTTTCCCAGACTGG
FLT1	Forward	ATGTGAAACCCCAGATTTAC
	Reverse	TGATTGTAGGTTGAGGGAT
IGF1	Forward	CCCAGAAGGAAGTACATTTG
	Reverse	GTTTAACAGGTAACTCGTGC
β-actin	Forward	ATGTGGCCGAGGACTTTGATT
	Reverse	AGTGGGGTGGCTTTTAGGATG

## Sheet: S2
Supplemental TABLE 2 | Expression of 9 mRNAs in CRC Tissue versus matched NAT
Variable	Normal			Cancer
	n	mean ± SD		n	mean ± SD		p value
NFIA	32	9.14±1.72		32	9.01±1.99		0.29
MMP19	32	12.28±1.06		32	12.55±1.69		0.866
GJA4	32	13.10±3.18		32	12.26±2.34		0.003*
TNFRSF14	32	7.38±1.14		32	7.60±0.91		0.224
GPIHBP1	32	16.17±1.53		32	18.02±2.20		<0.001*
ARFGAP1	32	9.81±1.10		32	9.14±1.93		<0.001*
ZHX3	32	9.45±0.83		32	8.95±0.87		0.008*
FLT1	32	9.78±1.87		32	8.95±2.01		0.004*
IGF1	32	8.22±1.11		32	10.58±1.82		<0.001*
*p<0.05
